# Supplementary material for: Incorporation of Aramids into Polybenzimidazoles to Achieve Ultra-High Thermoresistance and Toughening Effects
Source: Molecules. 2024 Feb 28;29(5):1058. doi: 10.3390/molecules29051058 (PMC10934712; doi:10.3390/molecules29051058)
Supplement: Supplementary file 1 [file molecules-29-01058-s001.zip]

Archive with 1 entries (1 files):
- molecules-2843498-supplementary.pdf
